# Supplementary material for: High‐density mutation tracks are associated with proton‐beam irradiation patterns in Sorghum bicolor
Source: Plant Genome. 2026 Jun 29;19(3):e70267. doi: 10.1002/tpg2.70267 (PMC13315512; doi:10.1002/tpg2.70267)
Supplement: Supplementary file 2 — Dataset S1. Master Excel workbook containing full statistical outputs and per‐line results. [file TPG2-19-e70267-s002.xlsx]

## Sheet: S1_Sample_Metadata
line	origin	rad_type	dose_Gy	sample_id	parent_id	assessed_loci	induced_snvs	induced_rate	ts_tv
Banwoldang-1	Banwoldang	gamma	200	38	28	84505	8439	0.0998639	1.58548
Banwoldang-2	Banwoldang	gamma	400	39	28	71848	8382	0.116663	1.59184
Banwoldang-3	Banwoldang	gamma	400	40	28	73014	15794	0.216315	1.63321
Banwoldang-4	Banwoldang	gamma	400	41	28	71366	13124	0.183897	1.64224
Banwoldang-5	Banwoldang	gamma	400	42	28	80984	21818	0.269411	1.64974
Banwoldang-6	Banwoldang	gamma	400	43	28	47672	11899	0.249601	1.68237
Banwoldang-7	Banwoldang	gamma	400	44	28	56358	11634	0.20643	1.64169
Banwoldang-8	Banwoldang	gamma	400	45	28	0	0
Banwoldang-9	Banwoldang	gamma	400	46	28	0	0
Banwoldang-10	Banwoldang	gamma	400	47	28	84832	23395	0.27578	1.64589
Banwoldang-11	Banwoldang	gamma	400	48	28	0	0
Banwoldang-12	Banwoldang	gamma	400	49	28	84309	21249	0.252037	1.58913
Banwoldang-13	Banwoldang	gamma	400	50	28	83095	16544	0.199097	1.59962
Banwoldang-14	Banwoldang	gamma	400	51	28	64924	5696	0.0877333	1.64316
Banwoldang-15	Banwoldang	gamma	400	52	28	0	0
Banwoldang-16	Banwoldang	gamma	400	53	28	0	0
Banwoldang-17	Banwoldang	gamma	400	54	28	82031	25377	0.309359	1.62702
Banwoldang-18	Banwoldang	gamma	400	55	28	74553	15404	0.206618	1.61973
Dansusu2-1	Dansusu2	proton	300	56	33	93798	20820	0.221966	1.62052
Dansusu2-2	Dansusu2	proton	300	57	33	98874	20998	0.212371	1.59299
Dansusu2-3	Dansusu2	proton	300	58	33	94160	20309	0.215686	1.62356
Dansusu2-4	Dansusu2	proton	300	59	33	101505	20221	0.199212	1.56872
Dansusu2-5	Dansusu2	proton	300	60	33	91704	21302	0.232291	1.57115
Dansusu2-6	Dansusu2	proton	300	61	33	93590	24544	0.26225	1.6211
Dansusu2-7	Dansusu2	proton	300	62	33	89598	28622	0.319449	1.59516
Dansusu2-8	Dansusu2	proton	300	63	33	86768	27122	0.312581	1.59441
Dansusu2-9	Dansusu2	proton	300	64	33	77265	18663	0.241545	1.66044
Dansusu2-10	Dansusu2	gamma	200	65	33	75927	16032	0.21115	1.68768
Dansusu2-11	Dansusu2	gamma	200	66	33	89856	22085	0.245782	1.63418
Dansusu2-12	Dansusu2	gamma	150	67	33	90530	14180	0.156633	1.62059
KLSo79125-1	KLSo79125	gamma	400	68	17	90360	20177	0.223296	1.63339
KLSo79125-2	KLSo79125	gamma	400	69	17	95114	22045	0.231775	1.61413
KLSo79125-3	KLSO79125	gamma	200	70	17	91132	24336	0.267041	1.6312
KLSo79125-4	KLSO79125	gamma	200	71	17	81298	18812	0.231396	1.67406
KLSo79125-5	KLSO79125	gamma	200	72	17	91916	23341	0.253938	1.61407
Pahat-1	Pahat	gamma	200	73	37	77516	23116	0.298209	1.6316
Pahat-2	Pahat	gamma	200	74	37	77084	22637	0.293667	1.64636
Pahat-3	Pahat	gamma	200	75	37	74479	21532	0.289102	1.65434
Pahat-4	Pahat	gamma	200	76	37	71268	20414	0.28644	1.64396
Pahat-5	Pahat	gamma	200	77	37	73826	21355	0.289261	1.63512
Pahat-6	Pahat	gamma	200	78	37	58145	8198	0.140992	1.76959
IS5718-1	IS5718	gamma	200	79	11	87101	24687	0.28343	1.63863
IS5718-2	IS5718	gamma	200	80	11	93197	26998	0.289687	1.6505
IS5718-3	IS5718	gamma	100	81	11	90654	25857	0.285227	1.64224
IS5718-4	IS5718	gamma	100	82	11	82411	23182	0.281297	1.66215
IS645-1	IS645	gamma	200	83	6	79826	13540	0.169619	1.74422
IS645-2	IS645	gamma	200	84	6	95650	26735	0.279509	1.66763
IS645-3	IS645	gamma	200	85	6	76500	14270	0.186536	1.72536
DINE-A-MITE-1	DINE-A-MITE	gamma	100	86	3	67578	11014	0.162982	1.72219
DINE-A-MITE-2	DINE-A-MITE	gamma	100	87	3	67287	10548	0.156761	1.68192
DINE-A-MITE-3	DINE-A-MITE	gamma	100	88	3	64286	11632	0.180941	1.64544
Moktak-1	Moktak	gamma	100	89	27	66940	9822	0.146728	1.78559
Moktak-2	Moktak	gamma	100	90	27	73589	13779	0.187243	1.64269
Chalsusu1-1	Chalsusu1	gamma	200	91	23	0	0
High-land-sweet-1	High-land-sweet	gamma	200	92	2	81603	16497	0.202162	1.62733
IS2868-1	IS2868	gamma	100	93	10	92022	25524	0.277368	1.68053
Mesusu-1	Mesusu	gamma	100	94	31	79226	12836	0.162018	1.57906

## Sheet: S2_Spatial_Stats
Radiation	Mean_Density	Max_Spike_Density	CV (Dispersion)	Gini_Coefficient	Hotspots_Count
Gamma	24.3731	131.643	0.801469	0.435855	6
Proton	30.996	220.333	1.07938	0.532908	15

## Sheet: S3_Track_Analysis
sample_id	rad_type	dose_Gy	total_mutations	track_mutations	track_fraction	n_tracks	mean_track_density	max_track_density
81	gamma	100	25857	10498	0.406002	137	76.6277	153
82	gamma	100	23182	7643	0.329695	105	72.7905	147
86	gamma	100	11014	288	0.0261485	5	57.6	61
87	gamma	100	10548	194	0.0183921	3	64.6667	75
88	gamma	100	11632	113	0.00971458	2	56.5	58
89	gamma	100	9822	168	0.0171045	3	56	59
90	gamma	100	13779	1776	0.128892	23	77.2174	122
93	gamma	100	25524	7883	0.308847	107	73.6729	152
94	gamma	100	12836	2704	0.210658	37	73.0811	108
67	gamma	150	14180	3869	0.272849	55	70.3455	135
38	gamma	200	8439	936	0.110914	14	66.8571	92
65	gamma	200	16032	3048	0.19012	43	70.8837	139
66	gamma	200	22085	7675	0.347521	96	79.9479	167
70	gamma	200	24336	7836	0.321992	103	76.0777	169
71	gamma	200	18812	3382	0.179779	45	75.1556	151
72	gamma	200	23341	8167	0.349899	107	76.3271	171
73	gamma	200	23116	8477	0.366716	112	75.6875	149
74	gamma	200	22637	8081	0.356982	109	74.1376	151
75	gamma	200	21532	7056	0.327698	97	72.7423	142
76	gamma	200	20414	5667	0.277604	79	71.7342	129
77	gamma	200	21355	6741	0.315664	92	73.2717	143
78	gamma	200	8198	352	0.0429373	5	70.4	92
79	gamma	200	24687	9114	0.369182	120	75.95	150
80	gamma	200	26998	11374	0.42129	144	78.9861	161
83	gamma	200	13540	2677	0.19771	36	74.3611	148
84	gamma	200	26735	10768	0.402768	131	82.1985	200
85	gamma	200	14270	2632	0.184443	36	73.1111	149
92	gamma	200	16497	3124	0.189368	44	71	102
39	gamma	400	8382	741	0.0884037	11	67.3636	104
40	gamma	400	15794	1940	0.122831	28	69.2857	109
41	gamma	400	13124	1275	0.0971503	19	67.1053	93
42	gamma	400	21818	4923	0.225639	70	70.3286	122
43	gamma	400	11899	299	0.0251282	5	59.8	62
44	gamma	400	11634	459	0.0394533	7	65.5714	77
47	gamma	400	23395	5728	0.244839	79	72.5063	140
49	gamma	400	21249	5612	0.264107	74	75.8378	154
50	gamma	400	16544	3330	0.201281	43	77.4419	151
51	gamma	400	5696	0	0	0	0	0
54	gamma	400	25377	7969	0.314025	107	74.4766	147
55	gamma	400	15404	2350	0.152558	32	73.4375	142
68	gamma	400	20177	5140	0.254746	73	70.411	146
69	gamma	400	22045	6445	0.292357	87	74.0805	151
56	proton	300	20820	7564	0.363305	96	78.7917	172
57	proton	300	20998	8165	0.388847	106	77.0283	166
58	proton	300	20309	6586	0.32429	84	78.4048	146
59	proton	300	20221	7808	0.386133	101	77.3069	157
60	proton	300	21302	8666	0.406816	104	83.3269	155
61	proton	300	24544	9377	0.382049	122	76.8607	138
62	proton	300	28622	11422	0.399064	140	81.5857	172
63	proton	300	27122	9981	0.368004	127	78.5906	174
64	proton	300	18663	5199	0.278573	70	74.2714	150

## Sheet: S4_MBS_Statistics
sample_id	rad_type	dose_Gy	mbs_count	total_snv	mbs_rate
38	gamma	200	23	8439	0.00272544
39	gamma	400	14	8382	0.00167025
40	gamma	400	26	15794	0.00164619
41	gamma	400	21	13124	0.00160012
42	gamma	400	42	21818	0.00192502
43	gamma	400	16	11899	0.00134465
44	gamma	400	20	11634	0.0017191
47	gamma	400	43	23395	0.001838
49	gamma	400	42	21249	0.00197656
50	gamma	400	28	16544	0.00169246
51	gamma	400	8	5696	0.00140449
54	gamma	400	39	25377	0.00153682
55	gamma	400	30	15404	0.00194755
56	proton	300	46	20820	0.00220941
57	proton	300	42	20998	0.00200019
58	proton	300	43	20309	0.00211729
59	proton	300	48	20221	0.00237377
60	proton	300	33	21302	0.00154915
61	proton	300	53	24544	0.00215939
62	proton	300	41	28622	0.00143246
63	proton	300	47	27122	0.00173291
64	proton	300	39	18663	0.0020897
65	gamma	200	30	16032	0.00187126
66	gamma	200	36	22085	0.00163007
67	gamma	150	22	14180	0.00155148
68	gamma	400	32	20177	0.00158596
69	gamma	400	42	22045	0.00190519
70	gamma	200	64	24336	0.00262985
71	gamma	200	44	18812	0.00233893
72	gamma	200	68	23341	0.00291333
73	gamma	200	43	23116	0.00186018
74	gamma	200	38	22637	0.00167867
75	gamma	200	43	21532	0.00199703
76	gamma	200	35	20414	0.00171451
77	gamma	200	37	21355	0.00173262
78	gamma	200	20	8198	0.00243962
79	gamma	200	47	24687	0.00190384
80	gamma	200	49	26998	0.00181495
81	gamma	100	50	25857	0.00193371
82	gamma	100	42	23182	0.00181175
83	gamma	200	23	13540	0.00169867
84	gamma	200	57	26735	0.00213204
85	gamma	200	25	14270	0.00175193
86	gamma	100	15	11014	0.0013619
87	gamma	100	16	10548	0.00151688
88	gamma	100	20	11632	0.00171939
89	gamma	100	19	9822	0.00193443
90	gamma	100	32	13779	0.00232237
92	gamma	200	35	16497	0.0021216
93	gamma	100	42	25524	0.00164551
94	gamma	100	28	12836	0.00218136

## Sheet: S5_Functional_Enrichment
Radiation	Feature	Observed	Expected_callable_corrected	Enrichment_Obs_over_Exp	P_value
gamma	CDS	152837	144625	1.05678	3.12802e-126
gamma	Promoter	83942	83246.1	1.00836	0.0105745
gamma	Intron (gene body, non-CDS)	188809	181411	1.04078	4.6828e-88
gamma	Intergenic	316574	332880	0.951014	5.489445e-318
proton	CDS	45443	39719.3	1.1441	1.04811e-217
proton	Promoter	23848	22708.1	1.0502	1.54485e-15
proton	Intron (gene body, non-CDS)	54906	49656.8	1.10571	2.27595e-158
proton	Intergenic	78052	90164.7	0.86566	0

## Sheet: S6_CDS_Load_Stats
sample_id	rad_type	dose_Gy	Total_Mutations	CDS_Fraction
81	gamma	100	25761	0.191025
82	gamma	100	23094	0.192474
86	gamma	100	10987	0.183034
87	gamma	100	10526	0.194756
88	gamma	100	11616	0.196711
89	gamma	100	9794	0.168062
90	gamma	100	13761	0.210304
93	gamma	100	25455	0.197879
94	gamma	100	12822	0.206208
67	gamma	150	14161	0.234023
38	gamma	200	8429	0.238344
65	gamma	200	16006	0.212545
66	gamma	200	22014	0.191333
70	gamma	200	24281	0.214324
71	gamma	200	18765	0.198987
72	gamma	200	23293	0.216159
73	gamma	200	23050	0.19961
74	gamma	200	22571	0.199459
75	gamma	200	21473	0.201229
76	gamma	200	20345	0.200983
77	gamma	200	21288	0.201052
78	gamma	200	8174	0.179961
79	gamma	200	24602	0.19096
80	gamma	200	26919	0.190683
83	gamma	200	13511	0.179335
84	gamma	200	26676	0.208689
85	gamma	200	14236	0.190152
92	gamma	200	16472	0.217824
39	gamma	400	8374	0.221519
40	gamma	400	15754	0.216199
41	gamma	400	13099	0.236201
42	gamma	400	21768	0.209482
43	gamma	400	11866	0.219198
44	gamma	400	11606	0.206962
47	gamma	400	23342	0.205509
49	gamma	400	21235	0.224252
50	gamma	400	16531	0.22848
51	gamma	400	5687	0.215052
54	gamma	400	25311	0.208802
55	gamma	400	15370	0.219323
68	gamma	400	20135	0.224286
69	gamma	400	22002	0.225661
56	proton	300	20783	0.217534
57	proton	300	20973	0.21933
58	proton	300	20269	0.220583
59	proton	300	20201	0.239048
60	proton	300	21259	0.240557
61	proton	300	24491	0.222694
62	proton	300	28572	0.224696
63	proton	300	27079	0.222276
64	proton	300	18622	0.215605

## Sheet: S7_TE_Overlap_Enrichment
Radiation	Observed_TE_overlap	Expected_TE_overlap_callable_corrected	TE_overlap_enrichment	P_value
gamma	184535	204831	0.900911	0
proton	42216	55023	0.767243	0

## Sheet: S8_Mutation_Spectrum_Sub6
line	rad_type	dose_Gy	sub6	count	fraction
Banwoldang-1	gamma	200	C>A	820	0.0971679
Banwoldang-1	gamma	200	C>G	1046	0.123948
Banwoldang-1	gamma	200	C>T	2871	0.340206
Banwoldang-1	gamma	200	T>A	625	0.0740609
Banwoldang-1	gamma	200	T>C	2304	0.273018
Banwoldang-1	gamma	200	T>G	773	0.0915985
Banwoldang-2	gamma	400	C>A	762	0.0909091
Banwoldang-2	gamma	400	C>G	1054	0.125746
Banwoldang-2	gamma	400	C>T	2755	0.328681
Banwoldang-2	gamma	400	T>A	618	0.0737294
Banwoldang-2	gamma	400	T>C	2393	0.285493
Banwoldang-2	gamma	400	T>G	800	0.0954426
Banwoldang-3	gamma	400	C>A	1450	0.091807
Banwoldang-3	gamma	400	C>G	1905	0.120615
Banwoldang-3	gamma	400	C>T	5075	0.321325
Banwoldang-3	gamma	400	T>A	1211	0.0766747
Banwoldang-3	gamma	400	T>C	4721	0.298911
Banwoldang-3	gamma	400	T>G	1432	0.0906673
Banwoldang-4	gamma	400	C>A	1204	0.0917403
Banwoldang-4	gamma	400	C>G	1611	0.122752
Banwoldang-4	gamma	400	C>T	4245	0.323453
Banwoldang-4	gamma	400	T>A	955	0.0727674
Banwoldang-4	gamma	400	T>C	3912	0.29808
Banwoldang-4	gamma	400	T>G	1197	0.0912069
Banwoldang-5	gamma	400	C>A	2107	0.0965716
Banwoldang-5	gamma	400	C>G	2711	0.124255
Banwoldang-5	gamma	400	C>T	7874	0.360895
Banwoldang-5	gamma	400	T>A	1658	0.0759923
Banwoldang-5	gamma	400	T>C	5710	0.261711
Banwoldang-5	gamma	400	T>G	1758	0.0805757
Banwoldang-6	gamma	400	C>A	1084	0.0911001
Banwoldang-6	gamma	400	C>G	1503	0.126313
Banwoldang-6	gamma	400	C>T	4293	0.360787
Banwoldang-6	gamma	400	T>A	908	0.0763089
Banwoldang-6	gamma	400	T>C	3170	0.266409
Banwoldang-6	gamma	400	T>G	941	0.0790823
Banwoldang-7	gamma	400	C>A	1117	0.0960117
Banwoldang-7	gamma	400	C>G	1435	0.123345
Banwoldang-7	gamma	400	C>T	4048	0.347946
Banwoldang-7	gamma	400	T>A	859	0.0738353
Banwoldang-7	gamma	400	T>C	3182	0.273509
Banwoldang-7	gamma	400	T>G	993	0.0853533
Banwoldang-8	gamma	400	C>A	0
Banwoldang-8	gamma	400	C>G	0
Banwoldang-8	gamma	400	C>T	0
Banwoldang-8	gamma	400	T>A	0
Banwoldang-8	gamma	400	T>C	0
Banwoldang-8	gamma	400	T>G	0
Banwoldang-9	gamma	400	C>A	0
Banwoldang-9	gamma	400	C>G	0
Banwoldang-9	gamma	400	C>T	0
Banwoldang-9	gamma	400	T>A	0
Banwoldang-9	gamma	400	T>C	0
Banwoldang-9	gamma	400	T>G	0
Banwoldang-10	gamma	400	C>A	2253	0.0963026
Banwoldang-10	gamma	400	C>G	2915	0.124599
Banwoldang-10	gamma	400	C>T	8406	0.359308
Banwoldang-10	gamma	400	T>A	1758	0.0751443
Banwoldang-10	gamma	400	T>C	6147	0.262748
Banwoldang-10	gamma	400	T>G	1916	0.0818978
Banwoldang-11	gamma	400	C>A	0
Banwoldang-11	gamma	400	C>G	0
Banwoldang-11	gamma	400	C>T	0
Banwoldang-11	gamma	400	T>A	0
Banwoldang-11	gamma	400	T>C	0
Banwoldang-11	gamma	400	T>G	0
Banwoldang-12	gamma	400	C>A	2099	0.0987811
Banwoldang-12	gamma	400	C>G	2646	0.124524
Banwoldang-12	gamma	400	C>T	7223	0.339922
Banwoldang-12	gamma	400	T>A	1582	0.0744506
Banwoldang-12	gamma	400	T>C	5819	0.273848
Banwoldang-12	gamma	400	T>G	1880	0.0884748
Banwoldang-13	gamma	400	C>A	1657	0.100157
Banwoldang-13	gamma	400	C>G	2015	0.121796
Banwoldang-13	gamma	400	C>T	5693	0.344113
Banwoldang-13	gamma	400	T>A	1246	0.0753143
Banwoldang-13	gamma	400	T>C	4487	0.271216
Banwoldang-13	gamma	400	T>G	1446	0.0874033
Banwoldang-14	gamma	400	C>A	539	0.0946278
Banwoldang-14	gamma	400	C>G	725	0.127282
Banwoldang-14	gamma	400	C>T	1942	0.340941
Banwoldang-14	gamma	400	T>A	426	0.0747893
Banwoldang-14	gamma	400	T>C	1599	0.280723
Banwoldang-14	gamma	400	T>G	465	0.0816362
Banwoldang-15	gamma	400	C>A	0
Banwoldang-15	gamma	400	C>G	0
Banwoldang-15	gamma	400	C>T	0
Banwoldang-15	gamma	400	T>A	0
Banwoldang-15	gamma	400	T>C	0
Banwoldang-15	gamma	400	T>G	0
Banwoldang-16	gamma	400	C>A	0
Banwoldang-16	gamma	400	C>G	0
Banwoldang-16	gamma	400	C>T	0
Banwoldang-16	gamma	400	T>A	0
Banwoldang-16	gamma	400	T>C	0
Banwoldang-16	gamma	400	T>G	0
Banwoldang-17	gamma	400	C>A	2509	0.0988691
Banwoldang-17	gamma	400	C>G	3051	0.120227
Banwoldang-17	gamma	400	C>T	8717	0.3435
Banwoldang-17	gamma	400	T>A	1903	0.0749892
Banwoldang-17	gamma	400	T>C	7000	0.27584
Banwoldang-17	gamma	400	T>G	2197	0.0865745
Banwoldang-18	gamma	400	C>A	1510	0.0980265
Banwoldang-18	gamma	400	C>G	1922	0.124773
Banwoldang-18	gamma	400	C>T	5126	0.332771
Banwoldang-18	gamma	400	T>A	1132	0.0734874
Banwoldang-18	gamma	400	T>C	4398	0.28551
Banwoldang-18	gamma	400	T>G	1316	0.0854324
Dansusu2-1	proton	300	C>A	1999	0.0960134
Dansusu2-1	proton	300	C>G	2545	0.122238
Dansusu2-1	proton	300	C>T	6907	0.331748
Dansusu2-1	proton	300	T>A	1542	0.0740634
Dansusu2-1	proton	300	T>C	5968	0.286647
Dansusu2-1	proton	300	T>G	1859	0.0892891
Dansusu2-2	proton	300	C>A	2008	0.0956282
Dansusu2-2	proton	300	C>G	2579	0.122821
Dansusu2-2	proton	300	C>T	6866	0.326984
Dansusu2-2	proton	300	T>A	1603	0.0763406
Dansusu2-2	proton	300	T>C	6034	0.287361
Dansusu2-2	proton	300	T>G	1908	0.0908658
Dansusu2-3	proton	300	C>A	1952	0.096115
Dansusu2-3	proton	300	C>G	2529	0.124526
Dansusu2-3	proton	300	C>T	6740	0.331873
Dansusu2-3	proton	300	T>A	1490	0.0733665
Dansusu2-3	proton	300	T>C	5828	0.286966
Dansusu2-3	proton	300	T>G	1770	0.0871535
Dansusu2-4	proton	300	C>A	1952	0.0965333
Dansusu2-4	proton	300	C>G	2500	0.123634
Dansusu2-4	proton	300	C>T	6503	0.321596
Dansusu2-4	proton	300	T>A	1563	0.0772959
Dansusu2-4	proton	300	T>C	5846	0.289105
Dansusu2-4	proton	300	T>G	1857	0.0918352
Dansusu2-5	proton	300	C>A	2000	0.0938879
Dansusu2-5	proton	300	C>G	2699	0.126702
Dansusu2-5	proton	300	C>T	6820	0.320158
Dansusu2-5	proton	300	T>A	1597	0.0749695
Dansusu2-5	proton	300	T>C	6197	0.290912
Dansusu2-5	proton	300	T>G	1989	0.0933715
Dansusu2-6	proton	300	C>A	2369	0.0965205
Dansusu2-6	proton	300	C>G	2983	0.121537
Dansusu2-6	proton	300	C>T	8077	0.329082
Dansusu2-6	proton	300	T>A	1868	0.0761082
Dansusu2-6	proton	300	T>C	7103	0.289399
Dansusu2-6	proton	300	T>G	2144	0.0873533
Dansusu2-7	proton	300	C>A	2756	0.0962896
Dansusu2-7	proton	300	C>G	3596	0.125638
Dansusu2-7	proton	300	C>T	9278	0.324156
Dansusu2-7	proton	300	T>A	2137	0.0746628
Dansusu2-7	proton	300	T>C	8315	0.290511
Dansusu2-7	proton	300	T>G	2540	0.0887429
Dansusu2-8	proton	300	C>A	2582	0.0951995
Dansusu2-8	proton	300	C>G	3463	0.127682
Dansusu2-8	proton	300	C>T	8801	0.324497
Dansusu2-8	proton	300	T>A	2007	0.073999
Dansusu2-8	proton	300	T>C	7867	0.29006
Dansusu2-8	proton	300	T>G	2402	0.0885628
Dansusu2-9	proton	300	C>A	1736	0.0930183
Dansusu2-9	proton	300	C>G	2279	0.122113
Dansusu2-9	proton	300	C>T	6114	0.3276
Dansusu2-9	proton	300	T>A	1395	0.0747468
Dansusu2-9	proton	300	T>C	5534	0.296523
Dansusu2-9	proton	300	T>G	1605	0.085999
Dansusu2-10	gamma	200	C>A	1526	0.0951846
Dansusu2-10	gamma	200	C>G	1937	0.120821
Dansusu2-10	gamma	200	C>T	5248	0.327345
Dansusu2-10	gamma	200	T>A	1165	0.0726672
Dansusu2-10	gamma	200	T>C	4819	0.300586
Dansusu2-10	gamma	200	T>G	1337	0.0833957
Dansusu2-11	gamma	200	C>A	2093	0.0947702
Dansusu2-11	gamma	200	C>G	2694	0.121983
Dansusu2-11	gamma	200	C>T	7159	0.324157
Dansusu2-11	gamma	200	T>A	1665	0.0753905
Dansusu2-11	gamma	200	T>C	6542	0.296219
Dansusu2-11	gamma	200	T>G	1932	0.0874802
Dansusu2-12	gamma	150	C>A	1346	0.0949224
Dansusu2-12	gamma	150	C>G	1721	0.121368
Dansusu2-12	gamma	150	C>T	4717	0.332652
Dansusu2-12	gamma	150	T>A	1057	0.0745416
Dansusu2-12	gamma	150	T>C	4052	0.285755
Dansusu2-12	gamma	150	T>G	1287	0.0907616
KLSo79125-1	gamma	400	C>A	1946	0.0964464
KLSo79125-1	gamma	400	C>G	2523	0.125043
KLSo79125-1	gamma	400	C>T	6935	0.343708
KLSo79125-1	gamma	400	T>A	1497	0.0741934
KLSo79125-1	gamma	400	T>C	5580	0.276553
KLSo79125-1	gamma	400	T>G	1696	0.0840561
KLSo79125-2	gamma	400	C>A	2137	0.0969381
KLSo79125-2	gamma	400	C>G	2770	0.125652
KLSo79125-2	gamma	400	C>T	7538	0.341937
KLSo79125-2	gamma	400	T>A	1679	0.0761624
KLSo79125-2	gamma	400	T>C	6074	0.275527
KLSo79125-2	gamma	400	T>G	1847	0.0837832
KLSo79125-3	gamma	200	C>A	2383	0.0979208
KLSo79125-3	gamma	200	C>G	2946	0.121055
KLSo79125-3	gamma	200	C>T	8474	0.348208
KLSo79125-3	gamma	200	T>A	1909	0.0784435
KLSo79125-3	gamma	200	T>C	6613	0.271737
KLSo79125-3	gamma	200	T>G	2011	0.0826348
KLSo79125-4	gamma	200	C>A	1787	0.0949926
KLSo79125-4	gamma	200	C>G	2293	0.12189
KLSo79125-4	gamma	200	C>T	6649	0.353445
KLSo79125-4	gamma	200	T>A	1392	0.0739953
KLSo79125-4	gamma	200	T>C	5128	0.272592
KLSo79125-4	gamma	200	T>G	1563	0.0830853
KLSo79125-5	gamma	200	C>A	2305	0.0987533
KLSo79125-5	gamma	200	C>G	2851	0.122146
KLSo79125-5	gamma	200	C>T	8011	0.343216
KLSo79125-5	gamma	200	T>A	1842	0.0789169
KLSo79125-5	gamma	200	T>C	6401	0.274238
KLSo79125-5	gamma	200	T>G	1931	0.08273
Pahat-1	gamma	200	C>A	2300	0.0994982
Pahat-1	gamma	200	C>G	2826	0.122253
Pahat-1	gamma	200	C>T	8135	0.351921
Pahat-1	gamma	200	T>A	1713	0.0741045
Pahat-1	gamma	200	T>C	6197	0.268083
Pahat-1	gamma	200	T>G	1945	0.0841409
Pahat-2	gamma	200	C>A	2238	0.0988647
Pahat-2	gamma	200	C>G	2782	0.122896
Pahat-2	gamma	200	C>T	8006	0.353669
Pahat-2	gamma	200	T>A	1658	0.0732429
Pahat-2	gamma	200	T>C	6077	0.268454
Pahat-2	gamma	200	T>G	1876	0.0828732
Pahat-3	gamma	200	C>A	2146	0.0996656
Pahat-3	gamma	200	C>G	2622	0.121772
Pahat-3	gamma	200	C>T	7597	0.352824
Pahat-3	gamma	200	T>A	1560	0.0724503
Pahat-3	gamma	200	T>C	5823	0.270435
Pahat-3	gamma	200	T>G	1784	0.0828534
Pahat-4	gamma	200	C>A	2026	0.0992456
Pahat-4	gamma	200	C>G	2551	0.124963
Pahat-4	gamma	200	C>T	7202	0.352797
Pahat-4	gamma	200	T>A	1489	0.0729401
Pahat-4	gamma	200	T>C	5491	0.268982
Pahat-4	gamma	200	T>G	1655	0.0810718
Pahat-5	gamma	200	C>A	2123	0.0994147
Pahat-5	gamma	200	C>G	2610	0.12222
Pahat-5	gamma	200	C>T	7503	0.351346
Pahat-5	gamma	200	T>A	1598	0.0748303
Pahat-5	gamma	200	T>C	5748	0.269164
Pahat-5	gamma	200	T>G	1773	0.0830251
Pahat-6	gamma	200	C>A	736	0.089778
Pahat-6	gamma	200	C>G	912	0.111247
Pahat-6	gamma	200	C>T	2798	0.341303
Pahat-6	gamma	200	T>A	603	0.0735545
Pahat-6	gamma	200	T>C	2440	0.297634
Pahat-6	gamma	200	T>G	709	0.0864845
IS5718-1	gamma	200	C>A	2501	0.101308
IS5718-1	gamma	200	C>G	2944	0.119253
IS5718-1	gamma	200	C>T	8809	0.356827
IS5718-1	gamma	200	T>A	1856	0.0751813
IS5718-1	gamma	200	T>C	6522	0.264188
IS5718-1	gamma	200	T>G	2055	0.0832422
IS5718-2	gamma	200	C>A	2714	0.100526
IS5718-2	gamma	200	C>G	3225	0.119453
IS5718-2	gamma	200	C>T	9649	0.357397
IS5718-2	gamma	200	T>A	2007	0.0743388
IS5718-2	gamma	200	T>C	7163	0.265316
IS5718-2	gamma	200	T>G	2240	0.0829691
IS5718-3	gamma	100	C>A	2595	0.10036
IS5718-3	gamma	100	C>G	3113	0.120393
IS5718-3	gamma	100	C>T	9222	0.356654
IS5718-3	gamma	100	T>A	1917	0.0741385
IS5718-3	gamma	100	T>C	6849	0.26488
IS5718-3	gamma	100	T>G	2161	0.083575
IS5718-4	gamma	100	C>A	2293	0.0989129
IS5718-4	gamma	100	C>G	2815	0.12143
IS5718-4	gamma	100	C>T	8314	0.35864
IS5718-4	gamma	100	T>A	1720	0.0741955
IS5718-4	gamma	100	T>C	6160	0.265723
IS5718-4	gamma	100	T>G	1880	0.0810974
IS645-1	gamma	200	C>A	1187	0.0876662
IS645-1	gamma	200	C>G	1642	0.12127
IS645-1	gamma	200	C>T	4369	0.322674
IS645-1	gamma	200	T>A	999	0.0737814
IS645-1	gamma	200	T>C	4237	0.312925
IS645-1	gamma	200	T>G	1106	0.0816839
IS645-2	gamma	200	C>A	2531	0.0946699
IS645-2	gamma	200	C>G	3243	0.121302
IS645-2	gamma	200	C>T	9160	0.342622
IS645-2	gamma	200	T>A	2010	0.0751823
IS645-2	gamma	200	T>C	7553	0.282514
IS645-2	gamma	200	T>G	2238	0.0837105
IS645-3	gamma	200	C>A	1261	0.0883672
IS645-3	gamma	200	C>G	1677	0.117519
IS645-3	gamma	200	C>T	4721	0.330834
IS645-3	gamma	200	T>A	1101	0.0771549
IS645-3	gamma	200	T>C	4313	0.302242
IS645-3	gamma	200	T>G	1197	0.0838823
DINE-A-MITE-1	gamma	100	C>A	1043	0.0946977
DINE-A-MITE-1	gamma	100	C>G	1337	0.121391
DINE-A-MITE-1	gamma	100	C>T	3821	0.346922
DINE-A-MITE-1	gamma	100	T>A	814	0.0739059
DINE-A-MITE-1	gamma	100	T>C	3147	0.285727
DINE-A-MITE-1	gamma	100	T>G	852	0.0773561
DINE-A-MITE-2	gamma	100	C>A	957	0.0907281
DINE-A-MITE-2	gamma	100	C>G	1276	0.120971
DINE-A-MITE-2	gamma	100	C>T	3571	0.338548
DINE-A-MITE-2	gamma	100	T>A	814	0.077171
DINE-A-MITE-2	gamma	100	T>C	3044	0.288586
DINE-A-MITE-2	gamma	100	T>G	886	0.083997
DINE-A-MITE-3	gamma	100	C>A	1094	0.0940509
DINE-A-MITE-3	gamma	100	C>G	1411	0.121303
DINE-A-MITE-3	gamma	100	C>T	4005	0.344309
DINE-A-MITE-3	gamma	100	T>A	919	0.0790062
DINE-A-MITE-3	gamma	100	T>C	3230	0.277682
DINE-A-MITE-3	gamma	100	T>G	973	0.0836486
Moktak-1	gamma	100	C>A	911	0.092751
Moktak-1	gamma	100	C>G	1121	0.114132
Moktak-1	gamma	100	C>T	3632	0.369782
Moktak-1	gamma	100	T>A	722	0.0735085
Moktak-1	gamma	100	T>C	2664	0.271228
Moktak-1	gamma	100	T>G	772	0.0785991
Moktak-2	gamma	100	C>A	1353	0.0981929
Moktak-2	gamma	100	C>G	1632	0.118441
Moktak-2	gamma	100	C>T	4782	0.34705
Moktak-2	gamma	100	T>A	1034	0.0750417
Moktak-2	gamma	100	T>C	3783	0.274548
Moktak-2	gamma	100	T>G	1195	0.0867262
Chalsusu1-1	gamma	200	C>A	0
Chalsusu1-1	gamma	200	C>G	0
Chalsusu1-1	gamma	200	C>T	0
Chalsusu1-1	gamma	200	T>A	0
Chalsusu1-1	gamma	200	T>C	0
Chalsusu1-1	gamma	200	T>G	0
High-land-sweet-1	gamma	200	C>A	1654	0.100261
High-land-sweet-1	gamma	200	C>G	2031	0.123113
High-land-sweet-1	gamma	200	C>T	5858	0.355095
High-land-sweet-1	gamma	200	T>A	1258	0.0762563
High-land-sweet-1	gamma	200	T>C	4360	0.26429
High-land-sweet-1	gamma	200	T>G	1336	0.0809844
IS2868-1	gamma	100	C>A	2445	0.0957922
IS2868-1	gamma	100	C>G	3113	0.121964
IS2868-1	gamma	100	C>T	9251	0.362443
IS2868-1	gamma	100	T>A	1908	0.0747532
IS2868-1	gamma	100	T>C	6751	0.264496
IS2868-1	gamma	100	T>G	2056	0.0805516
Mesusu-1	gamma	100	C>A	1332	0.103771
Mesusu-1	gamma	100	C>G	1595	0.12426
Mesusu-1	gamma	100	C>T	4548	0.354316
Mesusu-1	gamma	100	T>A	958	0.0746338
Mesusu-1	gamma	100	T>C	3311	0.257946
Mesusu-1	gamma	100	T>G	1092	0.0850732

## Sheet: S9_Signature_Matrix_96
line	rad_type	dose_Gy	A[C>A]A	A[C>A]C	A[C>A]G	A[C>A]T	A[C>G]A	A[C>G]C	A[C>G]G	A[C>G]T	A[C>T]A	A[C>T]C	A[C>T]G	A[C>T]T	A[T>A]A	A[T>A]C	A[T>A]G	A[T>A]T	A[T>C]A	A[T>C]C	A[T>C]G	A[T>C]T	A[T>G]A	A[T>G]C	A[T>G]G	A[T>G]T	C[C>A]A	C[C>A]C	C[C>A]G	C[C>A]T	C[C>G]A	C[C>G]C	C[C>G]G	C[C>G]T	C[C>T]A	C[C>T]C	C[C>T]G	C[C>T]T	C[T>A]A	C[T>A]C	C[T>A]G	C[T>A]T	C[T>C]A	C[T>C]C	C[T>C]G	C[T>C]T	C[T>G]A	C[T>G]C	C[T>G]G
Banwoldang-1	gamma	200	0.00604337	0.00367342	0.00592487	0.00426591	0.0105463	0.00663586	0.00722834	0.00865031	0.025477	0.0141012	0.0376822	0.0143382	0.00391042	0.00391042	0.00651736	0.00391042	0.0189596	0.0127977	0.0328238	0.0144567	0.00628036	0.00556938	0.00758384	0.0047399	0.00414741	0.00580638	0.00793933	0.00853182	0.00829482	0.00438441	0.00687285	0.00710985	0.0161157	0.0122052	0.0337718	0.0131532	0.00391042	0.00628036	0.0126792	0.00497689	0.0144567	0.00971679	0.0244105	0.0101908	0.00355492	0.00710985	0.00971679
Banwoldang-2	gamma	400	0.00286328	0.0036984	0.00334049	0.00405631	0.010618	0.00787402	0.00656168	0.00978287	0.0237414	0.0132427	0.0422334	0.0158673	0.0038177	0.00345979	0.00632307	0.00310188	0.0218325	0.0103794	0.0336435	0.0153901	0.00918635	0.00632307	0.00572656	0.00417561	0.00608447	0.00393701	0.0071582	0.0073968	0.00763541	0.00524934	0.00548795	0.0072775	0.0167025	0.011811	0.0298258	0.0103794	0.00477213	0.0071582	0.0109759	0.00584586	0.0139585	0.010618	0.0250537	0.0109759	0.00453352	0.00823193	0.00954426
Banwoldang-3	gamma	400	0.00443206	0.00398886	0.00449538	0.0037356	0.0107003	0.00607826	0.00658478	0.0087375	0.0249462	0.0135494	0.0403318	0.0141826	0.0033557	0.00367228	0.00816766	0.00360897	0.0220337	0.012663	0.0379258	0.0139293	0.00772445	0.00652146	0.00702799	0.00411549	0.00614157	0.00588831	0.00747119	0.00785108	0.00759782	0.00405217	0.00683804	0.00677472	0.018678	0.0125997	0.030138	0.010447	0.00455869	0.00531848	0.0129796	0.00823097	0.0167785	0.0100671	0.0276687	0.0117133	0.00386223	0.00728125	0.00880081
Banwoldang-4	gamma	400	0.00426699	0.00388601	0.0041146	0.00312405	0.0108961	0.00640049	0.00548613	0.00998171	0.0256781	0.0131058	0.0435081	0.0161536	0.00396221	0.00358123	0.00685767	0.00380981	0.0247638	0.0129534	0.0401554	0.0136391	0.00769582	0.0062481	0.00716245	0.0041146	0.00533374	0.0060957	0.00701006	0.00754343	0.00784822	0.00487656	0.00655288	0.00693386	0.0149345	0.0103627	0.0304785	0.0107437	0.00510515	0.00678147	0.012039	0.00632429	0.0144773	0.00982932	0.0268973	0.0108961	0.0041146	0.00944834	0.00891496
Banwoldang-5	gamma	400	0.00536254	0.00385003	0.00462921	0.00485837	0.0107709	0.00660006	0.00687506	0.00834174	0.0254377	0.0144835	0.0453754	0.0154918	0.0039417	0.00385003	0.00715006	0.00357503	0.019021	0.0123293	0.0341461	0.0122376	0.00673756	0.00600422	0.00655422	0.00288752	0.00687506	0.00605005	0.00632505	0.00751673	0.00742506	0.0043542	0.00614172	0.00779173	0.0224127	0.0121001	0.036942	0.0126501	0.00430837	0.00641672	0.0121459	0.00783757	0.0121001	0.0101751	0.0248419	0.00912091	0.00412503	0.00650839	0.00925841
Banwoldang-6	gamma	400	0.0045382	0.00344567	0.00394991	0.00420203	0.0120178	0.00613497	0.00605093	0.00932852	0.0269771	0.012354	0.0479872	0.0134465	0.00336163	0.00327759	0.00672325	0.00252122	0.0194134	0.0131103	0.039247	0.0126061	0.00714346	0.00689134	0.00630305	0.00319355	0.00579881	0.0049584	0.00563073	0.00781578	0.00756366	0.00386587	0.00554668	0.00697538	0.0211783	0.0118497	0.0359694	0.0109253	0.00462224	0.00798386	0.0117657	0.0080679	0.0115976	0.00916043	0.0251282	0.00705942	0.00420203	0.00546264	0.00924447
Banwoldang-7	gamma	400	0.00567303	0.00257865	0.00361011	0.00421179	0.0119477	0.00507134	0.00627471	0.00928314	0.0269039	0.0130652	0.0495101	0.0137528	0.00326629	0.00326629	0.00739213	0.0034382	0.0238095	0.0119477	0.0391095	0.0124635	0.00816572	0.00704831	0.00618876	0.0026646	0.00498539	0.00601685	0.00558707	0.00816572	0.00790786	0.00429775	0.00575898	0.00722022	0.0196837	0.00962696	0.0335224	0.00979887	0.00361011	0.00670449	0.0121196	0.00764999	0.0129792	0.00945505	0.0243253	0.00816572	0.00532921	0.00807977	0.00979887
Banwoldang-8	gamma	400	0	0	0	0	0	0	0	0	0	0	0	0	0	0	0	0	0	0	0	0	0	0	0	0	0	0	0	0	0	0	0	0	0	0	0	0	0	0	0	0	0	0	0	0	0	0	0
Banwoldang-9	gamma	400	0	0	0	0	0	0	0	0	0	0	0	0	0	0	0	0	0	0	0	0	0	0	0	0	0	0	0	0	0	0	0	0	0	0	0	0	0	0	0	0	0	0	0	0	0	0	0
Banwoldang-10	gamma	400	0.00585595	0.00418893	0.00448814	0.00483009	0.0101731	0.00671084	0.00701004	0.00824963	0.0253473	0.0149177	0.0438983	0.0150032	0.00397521	0.00384698	0.00679632	0.00410344	0.0183373	0.0121821	0.0337679	0.0130797	0.00709553	0.00572772	0.00641163	0.00320581	0.00705279	0.00577046	0.00653986	0.00790767	0.00760846	0.00435991	0.00666809	0.00739474	0.0224407	0.0121393	0.0366318	0.0130797	0.00431716	0.00602693	0.0118829	0.00790767	0.0122676	0.0105578	0.0253473	0.00893353	0.00423167	0.00611242	0.00901902
Banwoldang-11	gamma	400	0	0	0	0	0	0	0	0	0	0	0	0	0	0	0	0	0	0	0	0	0	0	0	0	0	0	0	0	0	0	0	0	0	0	0	0	0	0	0	0	0	0	0	0	0	0	0
Banwoldang-12	gamma	400	0.00611793	0.00442374	0.00409431	0.00357664	0.00974163	0.00663561	0.00710622	0.00955339	0.0245188	0.0134124	0.0414608	0.0144007	0.00385901	0.00334133	0.00715328	0.00432962	0.0206598	0.0128477	0.0330368	0.013083	0.00785919	0.00560026	0.00691797	0.00385901	0.00663561	0.00583557	0.00701209	0.00752977	0.00771801	0.00475316	0.00748271	0.00687091	0.0184479	0.0135065	0.0321898	0.0113417	0.00414137	0.00583557	0.0110593	0.00701209	0.014636	0.00969457	0.0260248	0.00992988	0.00404725	0.00635324	0.00974163
Banwoldang-13	gamma	400	0.00586315	0.00501692	0.00519826	0.0041707	0.0100943	0.00604449	0.00658849	0.00870406	0.0234526	0.0132979	0.0426136	0.0141441	0.0035058	0.00380803	0.00695116	0.00429159	0.0187984	0.012633	0.0310082	0.0135397	0.00761605	0.00544004	0.00658849	0.00344536	0.00719294	0.0064676	0.00755561	0.00852273	0.00816006	0.00447292	0.0071325	0.00634671	0.0198259	0.0118472	0.0332447	0.011545	0.00507737	0.00628627	0.0128748	0.00586315	0.0130561	0.0120285	0.0252055	0.0108801	0.00362669	0.00610493	0.00985251
Banwoldang-14	gamma	400	0.00579354	0.00316011	0.00438904	0.00280899	0.0103581	0.00456461	0.00719803	0.00930478	0.0270365	0.011236	0.0449438	0.0119382	0.00333567	0.00526685	0.00754916	0.00438904	0.0224719	0.0143961	0.0377458	0.0131671	0.00754916	0.00561798	0.00790028	0.00316011	0.00491573	0.00491573	0.0073736	0.00702247	0.0059691	0.00561798	0.00719803	0.00754916	0.0187851	0.0124649	0.0328301	0.0101826	0.00561798	0.00667135	0.0124649	0.00632022	0.0140449	0.0101826	0.0233497	0.00702247	0.00245787	0.00614466	0.00790028
Banwoldang-15	gamma	400	0	0	0	0	0	0	0	0	0	0	0	0	0	0	0	0	0	0	0	0	0	0	0	0	0	0	0	0	0	0	0	0	0	0	0	0	0	0	0	0	0	0	0	0	0	0	0
Banwoldang-16	gamma	400	0	0	0	0	0	0	0	0	0	0	0	0	0	0	0	0	0	0	0	0	0	0	0	0	0	0	0	0	0	0	0	0	0	0	0	0	0	0	0	0	0	0	0	0	0	0	0
Banwoldang-17	gamma	400	0.00583205	0.00378295	0.00484691	0.00449226	0.00933917	0.0068566	0.00610789	0.00878748	0.0239981	0.013595	0.0434251	0.0147378	0.00397998	0.00401939	0.00689601	0.00382236	0.0198211	0.0121764	0.0340072	0.0136738	0.0068566	0.00591086	0.00602908	0.00386176	0.00583205	0.00571384	0.00689601	0.00870867	0.00729007	0.00421642	0.00736888	0.00665957	0.020491	0.0124128	0.0339284	0.0111912	0.00500453	0.00531978	0.0109942	0.00799937	0.0145407	0.0101273	0.0250621	0.0110336	0.0041376	0.00630492	0.00906333
Banwoldang-18	gamma	400	0.00538821	0.00421968	0.00434952	0.00454427	0.0112958	0.00681641	0.00616723	0.00954298	0.0245391	0.0148014	0.0403142	0.0131784	0.00344066	0.00363542	0.00590756	0.0035705	0.0220073	0.0131784	0.0351207	0.0123345	0.007141	0.00649182	0.0064269	0.0035705	0.0057128	0.00551805	0.00720592	0.007141	0.00863412	0.00421968	0.00610231	0.00688133	0.0185666	0.0120099	0.0335627	0.0107764	0.00408985	0.00616723	0.0125292	0.00681641	0.0137627	0.0101922	0.0281745	0.00947806	0.00331083	0.00610231	0.00850428
Dansusu2-1	proton	300	0.00566763	0.00403458	0.00422671	0.00432277	0.0106628	0.00658021	0.00634006	0.00888569	0.0256964	0.0141691	0.0420269	0.0144573	0.00321806	0.00403458	0.00614793	0.00331412	0.0212776	0.0137368	0.0351585	0.0131604	0.00830932	0.006244	0.00691643	0.00408261	0.00528338	0.00552354	0.0067243	0.0079731	0.00744476	0.00494717	0.00739673	0.00696446	0.0179635	0.0111912	0.0311239	0.0110471	0.00432277	0.00691643	0.0123919	0.00682037	0.0147454	0.0100384	0.0269933	0.00926993	0.00403458	0.00643612	0.00854947
Dansusu2-2	proton	300	0.00538146	0.00438137	0.00433375	0.00400038	0.0104772	0.00714354	0.00657205	0.00871512	0.0238594	0.013287	0.0415754	0.0151443	0.00361939	0.00428612	0.00561958	0.00328603	0.0214782	0.0134299	0.0330508	0.014049	0.00895323	0.00595295	0.00676255	0.00380989	0.00557196	0.00561958	0.00733403	0.00814363	0.00804839	0.00523859	0.00714354	0.00700067	0.0175731	0.0119535	0.0314316	0.0115249	0.00495285	0.0068578	0.0131917	0.00728641	0.0150014	0.0108106	0.0265263	0.0100962	0.00419088	0.0060482	0.00914373
Dansusu2-3	proton	300	0.00546556	0.00443153	0.00418534	0.00339751	0.0112758	0.00649958	0.00654882	0.00881383	0.0247181	0.0132454	0.0418041	0.0154611	0.00300359	0.00393914	0.00585947	0.0036437	0.0212714	0.0146241	0.0345167	0.0136885	0.00787828	0.00630262	0.0066473	0.00384066	0.00590871	0.00581023	0.00704121	0.00812448	0.00782904	0.00453001	0.00728741	0.00713969	0.0186124	0.0120144	0.0328918	0.0109804	0.00428382	0.00649958	0.0130484	0.00704121	0.0154119	0.0103402	0.0252105	0.00950318	0.0038899	0.00669654	0.00817372
Dansusu2-4	proton	300	0.00558825	0.00430246	0.00420355	0.00395628	0.0104347	0.0062806	0.0070224	0.00850601	0.0232432	0.0140448	0.0381781	0.0151822	0.00390683	0.004253	0.00583552	0.0035112	0.020721	0.014391	0.0343208	0.0148361	0.00865437	0.00672568	0.00736858	0.00385738	0.00573661	0.00558825	0.00712131	0.00811038	0.00751694	0.00479699	0.00722022	0.00677513	0.0182484	0.0124623	0.0301172	0.0115227	0.00440136	0.00657732	0.0134514	0.00662677	0.0144899	0.0106325	0.0267544	0.00994016	0.00405519	0.00613224	0.00939617
Dansusu2-5	proton	300	0.00474134	0.00366163	0.00478828	0.00399024	0.0115013	0.00685382	0.00610271	0.00938879	0.0246456	0.0138954	0.0399962	0.0138954	0.00314524	0.00342691	0.00666604	0.00370857	0.0213126	0.0136607	0.036851	0.0139424	0.00990517	0.0069477	0.00722937	0.00455356	0.00638438	0.00506995	0.00713548	0.00783964	0.00830908	0.00516383	0.00680687	0.00629049	0.0161487	0.0113135	0.0306544	0.0111257	0.00511689	0.00624355	0.0120177	0.00708854	0.0148812	0.00999906	0.0263825	0.0105624	0.0035208	0.00647826	0.00934185
Dansusu2-6	proton	300	0.004441	0.00382986	0.00448175	0.00374837	0.0108377	0.00680411	0.0065189	0.00904498	0.0251793	0.0138119	0.0412728	0.0143416	0.00378911	0.00370763	0.00660039	0.00366688	0.0232643	0.013486	0.0371985	0.0143416	0.00851532	0.00607073	0.00713005	0.0033002	0.00635593	0.00558181	0.00855606	0.00794492	0.00757823	0.00497066	0.00713005	0.00680411	0.0173566	0.0115711	0.0302722	0.0104302	0.00427803	0.00647816	0.0125896	0.00814863	0.0127526	0.010308	0.0257089	0.00941167	0.00403357	0.00590776	0.00818937
Dansusu2-7	proton	300	0.00499616	0.00398295	0.00471665	0.00377332	0.0112151	0.0060443	0.00744183	0.00978268	0.024876	0.0132765	0.0411222	0.0148487	0.00328419	0.00331913	0.00695269	0.00370344	0.0229893	0.014115	0.0374537	0.0133114	0.00911886	0.00646356	0.00695269	0.00391307	0.0057648	0.00632381	0.00730208	0.00782615	0.00782615	0.00489134	0.00733701	0.00737195	0.017504	0.01132	0.0303263	0.0100622	0.00436727	0.00639368	0.0115296	0.00681294	0.0142897	0.00911886	0.0274265	0.00894417	0.0038432	0.00555517	0.00911886
Dansusu2-8	proton	300	0.00512499	0.00453506	0.00453506	0.00405575	0.0120198	0.00604675	0.00715286	0.00988128	0.0245188	0.0124991	0.042106	0.0142689	0.00331834	0.00342895	0.00707912	0.00346582	0.022491	0.0135315	0.0372391	0.013089	0.00958631	0.00663668	0.00663668	0.00365017	0.00567805	0.00593614	0.00693164	0.00704225	0.00774279	0.00508812	0.00722661	0.00759531	0.0180665	0.011946	0.0292383	0.0106187	0.00416636	0.00659981	0.0115773	0.00707912	0.0141582	0.00929135	0.0275053	0.00862768	0.00394514	0.00560431	0.00932822
Dansusu2-9	proton	300	0.00509029	0.00353641	0.00487596	0.00337566	0.0108236	0.00605476	0.00717998	0.00787655	0.026148	0.0127525	0.0440979	0.015378	0.00278626	0.00337566	0.00492954	0.00401865	0.0253443	0.0134491	0.0378289	0.0129133	0.0092161	0.00675133	0.0059476	0.00407223	0.00546536	0.00605476	0.00717998	0.00809087	0.00728715	0.00396506	0.00696565	0.00723356	0.0184322	0.0108771	0.0291486	0.010127	0.00476879	0.00793013	0.0120024	0.006537	0.0155923	0.0105021	0.0268446	0.00916251	0.00460805	0.00610834	0.0083052
Dansusu2-10	gamma	200	0.00461577	0.00318114	0.00467814	0.00368014	0.00979291	0.00592565	0.00636228	0.00916916	0.0268837	0.0135978	0.0439746	0.0148453	0.00318114	0.00411677	0.00673653	0.00261976	0.0255739	0.0147829	0.0408558	0.0127869	0.0100424	0.0062999	0.00667415	0.00349301	0.0060504	0.00667415	0.00673653	0.00748503	0.00810878	0.00455339	0.0058009	0.0070484	0.0182136	0.0104167	0.0279441	0.00960579	0.00455339	0.00673653	0.0121008	0.00648703	0.0143463	0.0107285	0.0278817	0.00904441	0.00386727	0.00592565	0.00779691
Dansusu2-11	gamma	200	0.00430156	0.00335069	0.00448268	0.00439212	0.0112293	0.00679194	0.00656554	0.0093276	0.0244057	0.0130858	0.0399819	0.0144895	0.00344125	0.00348653	0.00629386	0.00357709	0.022504	0.013448	0.0357709	0.0141272	0.00987095	0.00588635	0.00597691	0.00407516	0.00593163	0.00579579	0.00801449	0.0086484	0.00842201	0.00498076	0.0071089	0.00679194	0.0187458	0.0113652	0.030926	0.0104596	0.0046638	0.00679194	0.0112293	0.00774281	0.0144895	0.0104143	0.0288431	0.00873896	0.00407516	0.00584107	0.00810505
Dansusu2-12	gamma	150	0.00578279	0.00345557	0.00486601	0.00373766	0.0105078	0.00620592	0.00578279	0.00994358	0.0268688	0.0137518	0.0440056	0.0153738	0.00324401	0.00430183	0.00599436	0.00267983	0.0221439	0.0139633	0.0349083	0.0141749	0.00909732	0.0061354	0.00627645	0.00465444	0.0051481	0.00500705	0.0067701	0.00846262	0.00853315	0.00401975	0.00705219	0.00627645	0.0166432	0.0118477	0.0315938	0.0100141	0.00528914	0.00662906	0.0102257	0.00867419	0.012976	0.00980254	0.0235543	0.0105078	0.00409027	0.00648801	0.00818054
KLSo79125-1	gamma	400	0.00520395	0.00307281	0.00525351	0.00455965	0.0108539	0.00703772	0.00669079	0.00897061	0.0267136	0.0135798	0.0419785	0.0143232	0.00376667	0.00401447	0.00579868	0.00351886	0.020221	0.0117956	0.0366259	0.0152649	0.0078307	0.00574912	0.00619517	0.0034693	0.00634386	0.00460921	0.0065421	0.00882193	0.00946622	0.00446052	0.00674035	0.00768201	0.0206175	0.0127373	0.0322149	0.0127868	0.00455965	0.00644298	0.0130842	0.00688903	0.0139267	0.0108539	0.0243842	0.0101105	0.00332061	0.0065421	0.00768201
KLSo79125-2	gamma	400	0.00517124	0.00344749	0.00503516	0.00480835	0.0109322	0.00662282	0.00671354	0.00857337	0.0257201	0.013291	0.042005	0.0151508	0.00376503	0.00444545	0.00580631	0.00381039	0.0198685	0.0121116	0.0352914	0.0157405	0.00766614	0.00539805	0.00580631	0.00358358	0.00625992	0.00494443	0.00653209	0.00893627	0.00966205	0.00440009	0.00725788	0.00775686	0.0204582	0.0122023	0.0321161	0.0127467	0.00489907	0.00603311	0.0128827	0.00721252	0.0139261	0.0106147	0.0251304	0.00988886	0.00358358	0.00621456	0.0083012
KLSo79125-3	gamma	200	0.00509533	0.00349277	0.00488988	0.00439678	0.010807	0.00710881	0.00558843	0.00805391	0.0266683	0.01393	0.0403928	0.0140533	0.00415023	0.00464333	0.00686226	0.00402696	0.0202991	0.0114234	0.0343113	0.0141354	0.00776627	0.00542406	0.00521861	0.00398586	0.00645135	0.00513642	0.00735536	0.00965648	0.00784845	0.00410914	0.00694444	0.00784845	0.0201759	0.0136423	0.0329964	0.0122863	0.00558843	0.00739645	0.0119987	0.00731427	0.013478	0.00973866	0.0244083	0.0102728	0.00369822	0.00608153	0.00788955
KLSo79125-4	gamma	200	0.00441208	0.00334893	0.00457155	0.00441208	0.0105252	0.00744206	0.00579417	0.00839889	0.0265788	0.0144057	0.0443866	0.0144589	0.00414629	0.00473102	0.00680417	0.0031363	0.0208909	0.0114289	0.0376356	0.0130768	0.00728259	0.00568786	0.00552839	0.00334893	0.00627259	0.00462471	0.00627259	0.00898363	0.00712311	0.00478418	0.00696364	0.00839889	0.0192962	0.0132362	0.0329045	0.0113226	0.00520944	0.00669785	0.0114289	0.00664469	0.0132894	0.0100468	0.0241867	0.00919626	0.00515628	0.00680417	0.00749522
KLSo79125-5	gamma	200	0.00479842	0.00334176	0.00488411	0.00436999	0.0108821	0.00758322	0.0055696	0.00779744	0.025663	0.0136669	0.0399297	0.014481	0.00415578	0.00509832	0.00706911	0.00359882	0.0200077	0.0119104	0.0350028	0.013924	0.00745469	0.00561244	0.0052697	0.00377019	0.00659783	0.00505548	0.00775459	0.00929695	0.00762607	0.00475558	0.00766891	0.00784028	0.0204361	0.0128529	0.0314468	0.0124673	0.00535538	0.00689773	0.0119961	0.00715479	0.0128101	0.0105394	0.0252774	0.0101966	0.00398441	0.00642646	0.00766891
Pahat-1	gamma	200	0.00523447	0.00423949	0.00467209	0.00415297	0.00860876	0.00692161	0.00687835	0.00826268	0.0247448	0.0143191	0.0403617	0.0147084	0.00449905	0.00372037	0.00735421	0.00493165	0.0183423	0.012978	0.0324018	0.0138865	0.00705139	0.00579685	0.00609967	0.00311473	0.00614293	0.00605641	0.00731095	0.00821942	0.0085655	0.00510469	0.00700813	0.00653227	0.0209811	0.0142326	0.036598	0.0119398	0.00480187	0.00506143	0.0106852	0.00774355	0.012978	0.010642	0.0256965	0.0110746	0.00385015	0.00579685	0.00886832
Pahat-2	gamma	200	0.00490348	0.00437337	0.00477095	0.00419667	0.00879092	0.0068472	0.00689137	0.00874674	0.0257985	0.0143129	0.0416575	0.014843	0.00424084	0.00388744	0.00689137	0.00455007	0.0188187	0.01259	0.0333083	0.0139594	0.00671467	0.00583116	0.00600786	0.00322481	0.00578699	0.00569863	0.00711225	0.00848169	0.00817246	0.00494765	0.00706807	0.00675885	0.0206741	0.0140036	0.0356938	0.011839	0.0046826	0.00512435	0.0103812	0.00764236	0.0130318	0.010072	0.0256218	0.0108672	0.00362239	0.00596369	0.00870257
Pahat-3	gamma	200	0.00487646	0.0040405	0.00455137	0.00431915	0.0092885	0.00705926	0.00678061	0.00840609	0.0255434	0.0144436	0.0428664	0.0147223	0.00417983	0.00362252	0.00687349	0.00450492	0.0193665	0.0124466	0.0339495	0.0140721	0.00687349	0.0058982	0.00613041	0.00274011	0.00580531	0.00603753	0.00705926	0.00826677	0.00845254	0.00515512	0.00673416	0.00640907	0.0210849	0.0141185	0.0353892	0.0120751	0.00455137	0.00575887	0.0105424	0.00747724	0.0132826	0.0105889	0.0259614	0.0110998	0.0040405	0.00580531	0.00877763
Pahat-4	gamma	200	0.00470266	0.00396787	0.00426178	0.00406584	0.0094543	0.007005	0.00680905	0.00911139	0.0261095	0.0137651	0.0430097	0.0148917	0.00411482	0.00377192	0.00671108	0.0045557	0.0193985	0.0128343	0.0339473	0.0127364	0.00724993	0.00573136	0.00578035	0.0027922	0.00543744	0.0055844	0.00729891	0.00813167	0.00871951	0.00519251	0.00627021	0.00622122	0.0206721	0.0131282	0.0358088	0.0110708	0.00435975	0.00568237	0.010483	0.0076908	0.0126874	0.00994416	0.0259136	0.0112178	0.00377192	0.00582933	0.0083766
Pahat-5	gamma	200	0.00496371	0.00412081	0.00454226	0.00440178	0.00866308	0.00711777	0.00711777	0.00847577	0.0251932	0.0140951	0.0422384	0.0146102	0.00421447	0.00444861	0.00739874	0.00458909	0.0185437	0.0127371	0.0338562	0.0138141	0.00669632	0.00590026	0.00613439	0.00299696	0.00590026	0.00618122	0.00707094	0.00791384	0.00852259	0.00510419	0.00721143	0.00660267	0.0203231	0.0135331	0.0345587	0.0118942	0.00444861	0.00538516	0.0107703	0.00749239	0.0132053	0.0104893	0.0256146	0.010583	0.00369937	0.00608757	0.00880356
Pahat-6	gamma	200	0.00487924	0.00365943	0.0045133	0.00280556	0.00951452	0.00439131	0.00573311	0.00951452	0.0273237	0.0145157	0.0426933	0.0135399	0.00329349	0.0025616	0.00524518	0.00341547	0.0218346	0.0134179	0.0375701	0.0152476	0.00756282	0.00805074	0.00658697	0.00329349	0.0045133	0.0045133	0.00683093	0.00646499	0.00658697	0.00317151	0.00463528	0.0070749	0.0173213	0.0107343	0.0356184	0.0115882	0.00475726	0.00805074	0.0124421	0.00695292	0.0167114	0.0107343	0.0274457	0.00902659	0.00341547	0.00634301	0.00914857
IS5718-1	gamma	200	0.00482035	0.00409122	0.00477984	0.00433426	0.00935715	0.00672419	0.00607607	0.00887107	0.028598	0.013894	0.0443148	0.0144205	0.00417224	0.00388869	0.00721027	0.00421274	0.0196865	0.0125977	0.0333779	0.0130838	0.00725078	0.00575202	0.00635962	0.00295702	0.00635962	0.00563049	0.0068052	0.00874954	0.00773687	0.00486086	0.00692672	0.00692672	0.0221574	0.013894	0.0350792	0.0117471	0.00522542	0.00583303	0.0108964	0.00814194	0.0127192	0.0102483	0.0250739	0.0107344	0.00409122	0.00619759	0.00834447
IS5718-2	gamma	200	0.00503741	0.00411142	0.00488925	0.00437069	0.00925995	0.00666716	0.0061486	0.00851915	0.0272983	0.0141862	0.0427439	0.0147418	0.0041855	0.00366694	0.00751908	0.00477813	0.0191866	0.0119638	0.0324839	0.0137418	0.00681532	0.00577821	0.0063338	0.00318542	0.006519	0.00588933	0.0070746	0.00844507	0.00777835	0.00477813	0.00696348	0.00703756	0.0215201	0.013927	0.0362619	0.0122602	0.00485221	0.00551893	0.0105563	0.00788947	0.0132232	0.0101489	0.0250019	0.0103341	0.00396326	0.00600044	0.00877843
IS5718-3	gamma	100	0.00506633	0.00398345	0.00475693	0.00417682	0.00912712	0.00649727	0.00665197	0.00862436	0.0274587	0.0140001	0.0437019	0.0145415	0.00402212	0.00367405	0.00719341	0.00433152	0.0196852	0.0124918	0.0334145	0.0132653	0.00707739	0.00572379	0.0064586	0.00324864	0.00611053	0.00568511	0.00707739	0.00854701	0.00804424	0.00498898	0.00688402	0.00715474	0.0219283	0.0137294	0.0355416	0.0112542	0.00498898	0.00556909	0.0105581	0.00816027	0.0130332	0.0101713	0.0242488	0.0106354	0.00417682	0.00599451	0.0088564
IS5718-4	gamma	100	0.00474506	0.00388232	0.00461565	0.0039686	0.0095764	0.00672936	0.00664309	0.0084117	0.0282547	0.0137175	0.0465879	0.0142352	0.00418428	0.0039686	0.00685877	0.00457251	0.0199724	0.0128979	0.0339488	0.0134156	0.00720387	0.00586662	0.00582348	0.00293331	0.00612544	0.00595289	0.00668622	0.00810974	0.00810974	0.0047882	0.00690191	0.00672936	0.0216979	0.0130273	0.0353291	0.0113019	0.00452938	0.00578035	0.0106117	0.00845484	0.0136313	0.0100078	0.0237684	0.0105685	0.00418428	0.00659995	0.00854111
IS645-1	gamma	200	0.00398818	0.00376662	0.0034712	0.00339734	0.0123338	0.00605613	0.00620384	0.00812408	0.0274742	0.0130724	0.0437962	0.0137371	0.00288035	0.0034712	0.00664697	0.00324963	0.0247415	0.0125554	0.0378139	0.0165436	0.00886263	0.00620384	0.00657312	0.00324963	0.00590842	0.005613	0.0062777	0.00760709	0.00812408	0.00450517	0.00620384	0.00657312	0.0170606	0.0104874	0.0286558	0.0107829	0.00480059	0.00745938	0.0115214	0.00657312	0.0164697	0.0108567	0.0313885	0.00915805	0.0034712	0.00598227	0.00694239
IS645-2	gamma	200	0.00519918	0.00385263	0.00437629	0.00441369	0.0106228	0.00617169	0.00706938	0.0081167	0.0258837	0.014064	0.0433888	0.0154479	0.00325416	0.00411446	0.00624649	0.00347859	0.0193379	0.0133533	0.0365439	0.0148494	0.00763045	0.00579764	0.00639611	0.00329157	0.00639611	0.00613428	0.00643351	0.00800449	0.00804189	0.00445109	0.00605947	0.00785487	0.0213952	0.0114083	0.032018	0.0124556	0.00433888	0.00613428	0.0122312	0.0071816	0.0132037	0.00979989	0.0282775	0.00912661	0.00396484	0.00609688	0.00942585
IS645-3	gamma	200	0.00371409	0.00357393	0.00392432	0.00399439	0.0107218	0.0049054	0.00602663	0.00840925	0.0266994	0.0123336	0.0447793	0.0148563	0.00287316	0.00364401	0.00658725	0.00322355	0.023616	0.0137351	0.0388928	0.0149264	0.00875964	0.00560617	0.00588648	0.00343378	0.00553609	0.00609671	0.00630694	0.0076384	0.00833917	0.00420463	0.00504555	0.0076384	0.0185704	0.0105816	0.0277505	0.0103714	0.00511563	0.00735809	0.0119832	0.00665732	0.0156973	0.010932	0.0306938	0.00925018	0.00406447	0.0067274	0.00693763
DINE-A-MITE-1	gamma	100	0.00408571	0.00317777	0.00517523	0.00381333	0.00944253	0.00617396	0.00526603	0.00853459	0.0274196	0.0122571	0.0406755	0.0154349	0.00326857	0.00472126	0.00717269	0.00363174	0.0188851	0.0155257	0.0355911	0.0135282	0.00671872	0.0056292	0.00671872	0.00335936	0.00780824	0.00517523	0.00798983	0.0070819	0.00853459	0.00544761	0.00608317	0.00662793	0.0208825	0.0123479	0.0340476	0.0125295	0.00408571	0.00617396	0.01144	0.00635555	0.0141638	0.0104413	0.0289631	0.00935173	0.00317777	0.00408571	0.00680952
DINE-A-MITE-2	gamma	100	0.00483504	0.0039818	0.00369738	0.00293895	0.00853242	0.00692074	0.00521426	0.00919606	0.0255025	0.012135	0.0447478	0.0171597	0.00379219	0.00445582	0.00654152	0.00322336	0.0195298	0.0152636	0.0341297	0.0156428	0.00720516	0.00720516	0.00625711	0.00379219	0.00644672	0.00625711	0.00711035	0.00938567	0.00767918	0.00502465	0.00673113	0.00910125	0.0200986	0.00929086	0.0307167	0.0110922	0.00578309	0.00644672	0.0109973	0.00654152	0.0127986	0.0108077	0.028631	0.0101441	0.00331816	0.00511945	0.00910125
DINE-A-MITE-3	gamma	100	0.00438446	0.00386864	0.00412655	0.00515818	0.00894085	0.005674	0.00558803	0.00747937	0.0290578	0.0122077	0.045478	0.0144429	0.00429849	0.00429849	0.00722146	0.00378267	0.0217503	0.0144429	0.0337001	0.0127235	0.00756534	0.00593191	0.00704952	0.00343879	0.00687758	0.00498624	0.00722146	0.00868294	0.00894085	0.00335282	0.00644773	0.00842503	0.0201169	0.0116919	0.0343019	0.0102304	0.0045564	0.00670564	0.0111761	0.00765131	0.0132393	0.0101444	0.025619	0.00928473	0.00395461	0.00584594	0.00919876
Moktak-1	gamma	100	0.00447974	0.00264712	0.0058033	0.00447974	0.00977398	0.00519243	0.00549786	0.00804317	0.0323763	0.0136428	0.0478518	0.0128283	0.00264712	0.00274893	0.00712686	0.00376705	0.0219914	0.013541	0.0360415	0.0125229	0.00804317	0.00570149	0.00702505	0.00234168	0.00641417	0.00590511	0.00600692	0.00733048	0.00590511	0.00366524	0.00519243	0.00773773	0.0210751	0.0122175	0.0328854	0.00977398	0.00539605	0.00610874	0.0125229	0.00783954	0.0142537	0.0106903	0.0242313	0.00936673	0.00397068	0.00590511	0.0066178
Moktak-2	gamma	100	0.00558821	0.00391901	0.00537049	0.00391901	0.0100878	0.0064591	0.00573336	0.00863633	0.0259816	0.0154583	0.0425285	0.0142245	0.00348356	0.0042093	0.00580594	0.00391901	0.0203208	0.012265	0.033239	0.0135714	0.00732999	0.00508019	0.00711227	0.00341099	0.00631396	0.00522534	0.00798316	0.00769287	0.00805574	0.00362871	0.0064591	0.00689455	0.0197402	0.0129182	0.0344727	0.0119022	0.00406416	0.0064591	0.0123376	0.00776544	0.0121199	0.00987009	0.0294651	0.010741	0.00435445	0.00529792	0.0105233
Chalsusu1-1	gamma	200	0	0	0	0	0	0	0	0	0	0	0	0	0	0	0	0	0	0	0	0	0	0	0	0	0	0	0	0	0	0	0	0	0	0	0	0	0	0	0	0	0	0	0	0	0	0	0
High-land-sweet-1	gamma	200	0.00606171	0.00436443	0.00466752	0.0049706	0.0099412	0.0070922	0.00691035	0.0078196	0.026126	0.0138207	0.0425532	0.0148512	0.00412196	0.00339456	0.00539492	0.00400073	0.020428	0.012669	0.0324301	0.0136995	0.00581924	0.0049706	0.00612233	0.00339456	0.00678911	0.00509183	0.00703158	0.00891071	0.00945626	0.00478875	0.00684973	0.00715282	0.0201249	0.0125477	0.0360672	0.0132751	0.00557677	0.00472813	0.0130933	0.00757714	0.0120628	0.0100624	0.0258229	0.00909256	0.00381888	0.00521307	0.00939565
IS2868-1	gamma	100	0.00528914	0.00372199	0.00489735	0.00454474	0.0100298	0.00638615	0.00697383	0.00814919	0.0268767	0.0142219	0.0452123	0.0150055	0.00348691	0.00454474	0.0066604	0.00372199	0.0190409	0.0121454	0.0343206	0.0132033	0.00728726	0.00556339	0.00634697	0.00301677	0.00654286	0.00599436	0.00583764	0.00787494	0.00763987	0.00442721	0.00626861	0.00736562	0.0224495	0.0121454	0.0360053	0.0126939	0.00454474	0.00560257	0.0115186	0.0074048	0.0129682	0.00991224	0.0242517	0.00885441	0.00364363	0.00603354	0.00893277
Mesusu-1	gamma	100	0.00459645	0.00459645	0.00568713	0.00490807	0.00872546	0.006622	0.00631038	0.00864755	0.0268775	0.0155812	0.0405111	0.0160486	0.00412901	0.00381739	0.00755687	0.00444064	0.0169056	0.0125428	0.0303833	0.0124649	0.00592085	0.00631038	0.00537551	0.00381739	0.00521969	0.00615457	0.00810221	0.00872546	0.00825802	0.00467435	0.00755687	0.00740106	0.022359	0.0144905	0.0366937	0.0129324	0.00506388	0.00521969	0.0109847	0.00833593	0.0142568	0.00997195	0.0229822	0.0092708	0.00436273	0.00560922	0.0092708
[truncated: 49 more columns]

## Sheet: S10_Callable_Enrichment
rad_type	feature	N_events	observed	expected	enrichment_obs_over_exp	p0_callable_fraction	pvalue_binom
gamma	CDS	742162	152837	144625	1.05678	0.194869	3.12802e-126
gamma	Promoter	742162	83942	83246.1	1.00836	0.112167	0.0105745
gamma	GeneBody_nonCDS	742162	188809	181411	1.04078	0.244436	4.6828e-88
gamma	Intergenic	742162	316574	332880	0.951014	0.448528	5.489445e-318
gamma	TE_overlap	742162	184535	204831	0.900911	0.275993	0
proton	CDS	202249	45443	39719.3	1.1441	0.196388	1.04811e-217
proton	Promoter	202249	23848	22708.1	1.0502	0.112278	1.54485e-15
proton	GeneBody_nonCDS	202249	54906	49656.8	1.10571	0.245523	2.27595e-158
proton	Intergenic	202249	78052	90164.7	0.86566	0.44581	0
proton	TE_overlap	202249	42216	55023	0.767243	0.272056	0

[truncated: 21 more sheets: S11_QC_Callability_Group, S12_QC_Callability_Sample, S13_Validation_Overview, S14_Event_Burden, S15_GammaHighLoad_Groups, S16_GammaHighLoad_Summary, S17_GammaHighLoad_Tests, S18_CallableNorm_Summary, S19_CallableNorm_Sample, S20_CallableNorm_Tests, S21_SpatialGini_Null, S22_Track_Thresholds, S23_TrackSens_Summary, S24_TrackSens_Tests, S25_TrackSens_Sample, S26_Dose_Response_Coeff, S27_Dose_Response_Fit, S28_Dose_300Gy_Comparison, S29_CDSLoad_Coefficients, S30_CDSLoad_Fit …]
